# Supplementary material for: The -124C>T Mutation of the TERT Promoter Indicates Favorable Prognosis in Ovarian Clear Cell Carcinoma: A Single Institutional Study in China
Source: Curr Oncol. 2025 Jul 27;32(8):422. doi: 10.3390/curroncol32080422 (PMC12384792; doi:10.3390/curroncol32080422)
Supplement: Supplementary file 1 [file curroncol-32-00422-s001.zip › Supplementary Tables.xlsx]

## Sheet: Supplementary Table S1
		Supplementary Table S1. The clinicopathological characteristics of 169 OCCCs.
		Variables		Overall
		Age (median [IQR])		53 [48, 58]
		Tumor size (median [IQR])		11 [7, 15]
		FIGO Stage (%)
			I/II	113 (67)
			III/IV	56 (33)
		Laterality (%)
			Bilaterality	35 (21)
			Unilaterality	134 (79)
		Endometriosis (%)
			Absent	107 (63)
			Present	62 (37)
		Ascites (%)
			Absent	85 (50)
			Present	84 (50)
		CA125 level (%)
			Normal	30 (20)
			Abnormal	116 (80)
		ARID1A (%)
			Intact	59 (46)
			Deficient	70 (54)
		p53 (%)
			Wild-type	140 (85)
			Mutant	25 (15)
		HDAC6(%)
			0	59 (36)
			1+	37 (22)
			2+	40 (24)
			3+	30 (18)
		Cyclin E1 (%)
			Normal	129 (77)
			Abnormal	38 (23)
		PIK3CA exon9(%)
			Wild-type	56 (52)
			Mutant	51 (48)
		PIK3CA exon20(%)
			Wild-type	89 (82)
			Mutant	20 (18)
		TERTp -124C>T (%)
			Wild-type	68 (78)
			Mutant	19 (22)
		TERTp -138C>T (%)
			Wild-type	86 (99)
			Mutant	1 (1)
		TERTp -146C>T (%)
			Wild-type	83 (95)
			Mutant	4 (5)
		rs2853669 SNP (%)
			Noncarrier	31 (38)
			Carrier	50 (62)

## Sheet: Supplementary Table S2
		Supplementary Table S2. List of antibodies were used in this study
		Protein	Antibodies
		ARID1A	clone D2A8U, Cell Signaling Technology
		p53	Clone Do-7, Dako
		HDAC6	Clone D2E5, Cell Signaling Technology
		Cyclin E1	Sigma

## Sheet: Supplementary Table S3
		Supplementary Table S3. List of primers were used in this study
		Gene	Forward primer	Reverse primer
		PI3KCA exon9	5′- CCCTTTTTATACTGTTTCTTTCG-3′	5′- CTGAGATCAGCCAAATTCAGTT -3′
		PI3KCA exon20	5′- GAGTTACTACGAACCGAGAC -3′	5′- TGGAATCCAGAGTGAGCTTTC -3′
		TERTp	5′-CAGGACGACGCGTGCACCC-3′	5′-GGTCACCTAAGCGCCC-3′

## Sheet: Supplementary Table S4
	Supplementary Table S4. Summary of Mutation Frequencies and Expression Patterns of ARID1A, PIK3CA, TERT, TP53, HDAC6, and Cyclin E1 Across Different Histological Subtypes of Ovarian Cancer
		Serous	Endometrioid	Clear Cell	Mucinous	References
	ARID1A		0.32	0.49		PMID: 33947352；PMID: 35816189
	PIK3CA		0.32	0.45		PMID: 33947352；PMID: 38519644；PMID: 35816189
	TERT			0.267		PMID: 38519644
	TP53	0.86	0.43	0.134	0.5	PMID: 38519644
	HDAC6	Around 8%	Around 9%	0.34	0	PMID: 29456726
	High Nuclear Cyclin E1 expression	0.23	0.09	0.37	0.11	PMID: 38612869
	High Cytoplasmic Cyclin E1 expression	0.81	0.62	0.42	0.39	PMID: 38612869
